# Supplementary material for: Factors associated with dietary diversity among pregnant women in the western hill region of Nepal: A community based cross-sectional study
Source: PLoS One. 2021 Apr 8;16(4):e0247085. doi: 10.1371/journal.pone.0247085 (PMC8031299; doi:10.1371/journal.pone.0247085)
Supplement: S1 Dataset — (ZIP) [file pone.0247085.s006.zip]

Archive with 1 entries (1 files):
- Dataset.dta
